# Supplementary material for: The impact of neurocognitive and psychiatric disorders on the risk of idiopathic normal pressure hydrocephalus: A bidirectional Mendelian randomization study
Source: Brain Behav. 2024 May 23;14(5):e3532. doi: 10.1002/brb3.3532 (PMC11112403; doi:10.1002/brb3.3532)
Supplement: Supplementary file 5 — Tables S1–S24 List of all detailed information of instrumental SNPs. Abbreviations: iNPH, idiopathic normal pressure hydrocephalus; AD, Alzheimer's disease; ALS, amyotrophic lateral sclerosis; MS, multiple sclerosis; PD, Parkinson's disease; ADHD, attention deficit/hyperactivity disorder; ASD, autism spectrum disorder; BD, bipolar disorder; MD, major depression; SCZ, schizophrenia; SNP, single nucleotide polymorphism; chr, chromosome; pos, position; EA, effect allele; OA, other allele; se, standard error; eaf, effect allele frequency. [file BRB3-14-e3532-s004.xlsx]

## Sheet: Supplementary table 1
Supplementary table 1. Detailed information of instrumental SNPs for AD in the analysis of iNPH.
chr	pos	SNP	EA	OA	beta.exposure	se.exposure	pval.exposure	R2	F_val	beta.outcome	se.outcome	pval.outcome	eaf.outcome
1	207750568	rs679515	C	T	-0.151	0.018	1.55489e-16	0.0065	67.905	-0.089	0.065	0.172	0.807
2	127892810	rs6733839	T	C	0.169	0.015	4.02161e-28	0.0135	120.857	-0.122	0.054	0.023	0.374
6	41034000	rs114812713	C	G	0.298	0.043	4.46684e-12	0.0048	47.806	-0.218	0.256	0.393	0.010
6	47432637	rs9381563	T	C	-0.082	0.015	2.93400e-08	0.0029	30.773	0.012	0.059	0.843	0.745
7	143109139	rs11767557	C	T	-0.103	0.018	1.56099e-08	0.0036	31.904	-0.016	0.070	0.821	0.164
8	27219987	rs73223431	T	C	0.094	0.015	8.34200e-10	0.0040	37.426	-0.010	0.053	0.853	0.363
8	27468503	rs867230	A	C	0.133	0.016	3.49221e-17	0.0085	71.178	0.027	0.052	0.613	0.582
10	11721119	rs11257242	G	C	0.084	0.015	4.63895e-08	0.0032	29.823	0.021	0.053	0.685	0.620
11	60021948	rs1582763	A	G	-0.123	0.015	1.18604e-16	0.0070	68.367	0.027	0.057	0.638	0.282
11	47380340	rs3740688	T	G	0.094	0.014	9.70287e-11	0.0043	42.160	0.029	0.052	0.580	0.532
11	85868640	rs3851179	C	T	0.120	0.015	5.80898e-16	0.0067	65.522	0.071	0.054	0.189	0.641
14	92938855	rs12590654	A	G	-0.091	0.016	8.72891e-09	0.0037	33.301	0.010	0.056	0.861	0.315
19	45412955	rs1081105	C	A	0.942	0.044	1.51008e-103	0.0530	466.798	0.308	0.185	0.097	0.021
19	45215081	rs111278137	A	G	-0.474	0.071	3.19669e-11	0.0062	44.102	0.089	0.253	0.724	0.011
19	1050874	rs12151021	G	A	-0.107	0.017	2.56201e-10	0.0051	40.161	-0.081	0.058	0.163	0.729
19	45337918	rs147711004	A	G	1.135	0.037	1.00000e-200	0.0722	962.356	-0.077	0.129	0.553	0.042
19	45675180	rs150685845	G	A	0.556	0.064	6.62064e-18	0.0079	74.334	-0.119	0.191	0.533	0.019
19	45417200	rs72654445	A	G	-0.542	0.081	2.26986e-11	0.0064	44.746	0.179	0.252	0.477	0.011
19	45412079	rs7412	T	C	-0.467	0.030	6.40030e-53	0.0256	234.743	-0.103	0.114	0.365	0.053
Abbreviations: iNPH idiopathic normal pressure hydrocephalus; SNP, single nucleotide polymorphism; chr, chromosome; pos, position; EA, effect allele; OA, other allele; se, standard error; eaf, effect allele frequency.

## Sheet: Supplementary table 2
Supplementary table 2. Detailed information of instrumental SNPs for ADHD in the analysis of iNPH.
chr	pos	SNP	EA	OA	beta.exposure	se.exposure	pval.exposure	R2	F_val	beta.outcome	se.outcome	pval.outcome	eaf.outcome
1	44173423	rs112984125	A	G	-0.106	0.015	3.58096e-13	0.0046	52.717	-0.046	0.054	0.392	0.340
2	215181889	rs9677504	A	G	0.117	0.021	1.39101e-08	0.0023	32.205	-0.086	0.084	0.305	0.107
3	20669071	rs4858241	G	T	-0.079	0.014	1.74000e-08	0.0028	31.764	-0.045	0.055	0.418	0.325
5	87854395	rs4916723	C	A	0.077	0.014	1.57601e-08	0.0028	32.195	0.055	0.051	0.284	0.467
7	114091753	rs10262192	A	G	0.073	0.013	2.88702e-08	0.0026	30.755	0.012	0.052	0.817	0.416
8	34352610	rs74760947	G	A	0.180	0.032	1.34800e-08	0.0036	32.170	0.107	0.101	0.289	0.069
10	106747354	rs11591402	A	T	-0.093	0.016	1.33601e-08	0.0031	32.092	-0.020	0.059	0.740	0.252
12	89760744	rs1427829	G	A	-0.080	0.013	1.82201e-09	0.0031	36.091	0.011	0.053	0.838	0.625
16	72578131	rs212178	A	G	-0.115	0.020	7.67697e-09	0.0024	33.293	0.023	0.106	0.827	0.936
Abbreviations: iNPH, idiopathic normal pressure hydrocephalus; ADHD, attention deficit/hyperactivity disorder; SNP, single nucleotide polymorphism; chr, chromosome; pos, position; EA, effect allele; OA, other allele; se, standard error; eaf, effect allele frequency.

## Sheet: Supplementary table 3
Supplementary table 3. Detailed information of instrumental SNPs for ALS in the analysis of iNPH.
chr	pos	SNP	EA	OA	beta.exposure	se.exposure	pval.exposure	R2	F_val	beta.outcome	se.outcome	pval.outcome	eaf.outcome
5	150410835	rs10463311	T	C	-0.079	0.013	3.45700e-10	0.0024	39.510	-0.014	0.058	0.803	0.732
5	172354731	rs517339	C	T	-0.064	0.011	8.46408e-09	0.0020	33.165	0.038	0.053	0.474	0.383
6	31606392	rs2077492	A	G	0.061	0.011	3.34603e-08	0.0019	30.399	-0.077	0.053	0.147	0.386
6	32672641	rs9275477	C	A	-0.143	0.021	5.50174e-12	0.0035	47.457	-0.059	0.081	0.468	0.119
9	27561800	rs2453554	T	C	0.172	0.013	2.56094e-42	0.0111	186.995	-0.009	0.068	0.898	0.171
12	57975700	rs113247976	T	C	0.332	0.049	1.41906e-11	0.0034	45.590	0.149	0.146	0.310	0.032
12	64874102	rs7303577	C	A	-0.098	0.017	1.75198e-08	0.0019	31.721	-0.048	0.078	0.534	0.123
14	31078502	rs2045180	A	G	0.092	0.012	5.69639e-15	0.0038	61.052	-0.034	0.055	0.533	0.313
19	17752689	rs12608932	C	A	0.125	0.012	8.76799e-25	0.0070	106.209	-0.047	0.052	0.362	0.438
20	48438761	rs17785991	A	T	0.074	0.012	3.51301e-10	0.0025	39.115	0.044	0.061	0.477	0.226
21	45753117	rs75087725	A	C	0.418	0.063	2.65216e-11	0.0042	44.423	0.143	0.180	0.427	0.021
Abbreviations: iNPH, idiopathic normal pressure hydrocephalus; ALS, amyotrophic lateral sclerosis; SNP, single nucleotide polymorphism; chr, chromosome; pos, position; EA, effect allele; OA, other allele; se, standard error; eaf, effect allele frequency.

## Sheet: Supplementary table 4
Supplementary table 4. Detailed information of instrumental SNPs for Anxiety in the analysis of iNPH.
chr	pos	SNP	EA	OA	beta.exposure	se.exposure	pval.exposure	R2	F_val	beta.outcome	se.outcome	pval.outcome	eaf.outcome
3	101699154	rs1709393	C	T	-0.151	0.027	1.651e-08	0.0111	31.942	0.052	0.051	0.313	0.506
6	11167111	rs2146346	G	A	0.144	0.030	1.375e-06	0.0101	23.383	-0.049	0.052	0.349	0.395
6	47941339	rs2753188	G	A	0.160	0.033	1.417e-06	0.0102	23.313	0.068	0.055	0.220	0.311
11	116509339	rs58990403	G	A	-0.185	0.039	2.163e-06	0.0113	22.411	-0.034	0.060	0.574	0.240
16	88815473	rs28373923	G	A	0.419	0.092	4.558e-06	0.0221	20.999	-0.170	0.099	0.084	0.928
22	25617602	rs739315	G	A	-0.154	0.033	3.027e-06	0.0116	21.825	0.032	0.052	0.533	0.444
Abbreviations: iNPH, idiopathic normal pressure hydrocephalus; SNP, single nucleotide polymorphism; chr, chromosome; pos, position; EA, effect allele; OA, other allele; se, standard error; eaf, effect allele frequency.

## Sheet: Supplementary table 5
Supplementary table 5. Detailed information of instrumental SNPs for ASD in the analysis of iNPH.
chr	pos	SNP	EA	OA	beta.exposure	se.exposure	pval.exposure	R2	F_val	beta.outcome	se.outcome	pval.outcome	eaf.outcome
1	104792257	rs11185408	A	G	-0.069	0.014	6.98297e-07	0.0024	24.781	0.107	0.051	0.038	0.507
1	96978961	rs2391769	G	A	0.077	0.015	1.13501e-07	0.0026	28.128	0.029	0.056	0.607	0.701
1	193502609	rs6692705	G	A	-0.066	0.014	3.26302e-06	0.0020	21.646	0.046	0.053	0.391	0.625
1	147183927	rs78653484	T	C	-0.176	0.038	4.67498e-06	0.0030	20.968	0.066	0.109	0.544	0.058
3	62481063	rs1452075	T	C	0.081	0.016	2.06900e-07	0.0027	27.110	-0.052	0.057	0.355	0.708
3	191838169	rs79940520	G	A	0.095	0.021	4.26000e-06	0.0023	21.240	0.063	0.081	0.432	0.117
5	103995368	rs325485	G	A	-0.073	0.014	3.25402e-07	0.0025	25.920	0.068	0.054	0.210	0.648
5	87854395	rs4916723	C	A	0.067	0.014	1.92398e-06	0.0022	22.785	0.055	0.051	0.284	0.467
6	23767038	rs12203328	C	G	0.070	0.015	4.91496e-06	0.0018	20.755	0.081	0.059	0.170	0.249
6	16753147	rs16879023	A	G	-0.096	0.020	1.76498e-06	0.0024	22.714	-0.006	0.079	0.944	0.116
6	29575405	rs740883	T	A	0.114	0.024	1.69399e-06	0.0023	22.821	0.003	0.115	0.977	0.054
6	11730878	rs9366877	G	A	-0.068	0.014	9.05295e-07	0.0023	24.285	-0.008	0.053	0.885	0.371
6	135035609	rs9389208	T	C	0.067	0.014	3.12097e-06	0.0021	21.778	0.015	0.052	0.766	0.428
7	71646872	rs7783557	C	T	-0.067	0.015	4.36305e-06	0.0020	21.062	-0.129	0.055	0.018	0.339
8	10576775	rs10099100	C	G	0.084	0.015	1.06500e-08	0.0032	32.890	0.112	0.056	0.047	0.306
8	131472047	rs10110094	G	A	-0.091	0.019	2.04998e-06	0.0020	22.550	-0.040	0.077	0.608	0.874
8	142615222	rs11787216	T	C	-0.069	0.015	2.58702e-06	0.0021	22.160	-0.006	0.054	0.905	0.354
8	60390318	rs76397219	G	A	0.140	0.030	3.56599e-06	0.0030	21.439	-0.014	0.125	0.911	0.048
9	76179384	rs28729902	G	A	0.084	0.018	2.34498e-06	0.0022	22.219	-0.049	0.062	0.428	0.221
10	16691399	rs45595836	T	C	0.139	0.027	3.13098e-07	0.0033	26.114	0.076	0.117	0.516	0.055
10	130488026	rs4750990	C	T	0.068	0.014	1.37101e-06	0.0022	23.325	-0.095	0.052	0.068	0.459
10	72749037	rs78827416	A	G	0.131	0.027	8.99995e-07	0.0023	24.070	0.029	0.083	0.726	0.104
11	102735140	rs644552	A	G	0.159	0.035	4.21105e-06	0.0030	21.225	0.000	0.125	0.998	0.044
12	73196902	rs35404050	T	C	0.084	0.018	1.60602e-06	0.0024	22.944	-0.091	0.067	0.172	0.182
13	66970212	rs77691144	C	T	0.207	0.044	1.90999e-06	0.0026	22.733	-0.334	0.233	0.152	0.013
14	94838142	rs112635299	T	G	0.221	0.043	3.04397e-07	0.0016	26.170	-0.247	0.185	0.182	0.020
15	93953737	rs78058104	A	G	0.188	0.040	2.22101e-06	0.0022	22.401	-0.014	0.155	0.927	0.029
18	55872558	rs292441	A	G	-0.072	0.015	1.12401e-06	0.0023	23.673	-0.025	0.058	0.668	0.725
19	37980494	rs149923766	G	T	0.237	0.048	9.61192e-07	0.0013	24.040	-0.043	0.170	0.802	0.023
20	14760747	rs2224274	T	C	0.071	0.014	2.85799e-07	0.0025	26.469	0.006	0.052	0.912	0.562
20	21248116	rs910805	A	G	-0.096	0.016	2.04099e-09	0.0033	35.773	0.058	0.060	0.328	0.756
21	37255329	rs144911765	C	T	0.190	0.040	2.36401e-06	0.0019	22.250	-0.077	0.115	0.504	0.051
Abbreviations: iNPH, idiopathic normal pressure hydrocephalus; ASD, autism spectrum disorder; SNP, single nucleotide polymorphism; chr, chromosome; pos, position; EA, effect allele; OA, other allele; se, standard error; eaf, effect allele frequency.

## Sheet: Supplementary table 6
Supplementary table 6. Detailed information of instrumental SNPs for BD in the analysis of iNPH.
chr	pos	SNP	EA	OA	beta.exposure	se.exposure	pval.exposure	R2	F_val	beta.outcome	se.outcome	pval.outcome	eaf.outcome
3	36856030	rs9834970	C	T	0.120	0.021	4.83404e-10	0.0072	33.775	0.145	0.051	0.005	0.417
6	98553894	rs1487441	A	G	0.108	0.020	2.58297e-08	0.0059	28.184	0.040	0.051	0.438	0.480
7	1896413	rs4236274	G	A	-0.139	0.021	8.48790e-12	0.0092	41.978	0.026	0.056	0.639	0.304
8	19381917	rs17480050	G	T	0.360	0.031	3.27567e-39	0.0366	135.885	-0.040	0.067	0.546	0.178
9	23347865	rs12553324	G	C	0.128	0.021	5.86894e-09	0.0079	37.216	0.023	0.052	0.659	0.441
12	49389320	rs1054442	C	A	0.126	0.021	1.19600e-08	0.0075	34.887	-0.026	0.052	0.617	0.430
17	37846512	rs2517959	T	A	-0.115	0.024	4.53304e-09	0.0058	23.621	0.125	0.056	0.026	0.699
Abbreviations: iNPH, idiopathic normal pressure hydrocephalus; BD, bipolar disorder; SNP, single nucleotide polymorphism; chr, chromosome; pos, position; EA, effect allele; OA, other allele; se, standard error; eaf, effect allele frequency.

## Sheet: Supplementary table 7
Supplementary table 7. Detailed information of instrumental SNPs for Epilepsy in the analysis of iNPH.
chr	pos	SNP	EA	OA	beta.exposure	se.exposure	pval.exposure	R2	F_val	beta.outcome	se.outcome	pval.outcome	eaf.outcome
1	93297180	rs34244251	A	G	0.041	0.008	7.90497e-07	0.0006	24.384	0.026	0.059	0.656	0.256
1	39953467	rs61779328	G	A	0.050	0.010	1.84302e-07	0.0008	27.196	0.093	0.064	0.148	0.203
1	175832906	rs491132	G	A	0.038	0.008	3.29997e-06	0.0006	21.632	0.053	0.057	0.349	0.709
1	207670438	rs1831150	G	A	-0.038	0.008	1.88200e-06	0.0006	22.715	-0.132	0.059	0.026	0.255
2	166998767	rs6432877	G	C	0.063	0.009	1.69981e-13	0.0015	54.317	0.020	0.062	0.749	0.221
2	191569708	rs16832848	A	G	-0.038	0.008	1.09999e-06	0.0007	23.746	-0.016	0.053	0.762	0.616
2	57950346	rs4671319	A	G	-0.042	0.007	8.07291e-09	0.0009	33.258	0.093	0.051	0.071	0.489
2	113470486	rs908546	G	C	-0.038	0.008	6.80002e-07	0.0007	24.671	-0.003	0.060	0.956	0.758
2	122799435	rs2706059	G	A	-0.068	0.015	2.95699e-06	0.0006	21.846	-0.083	0.098	0.401	0.073
3	20466630	rs1356794	C	T	0.034	0.007	4.01902e-06	0.0006	21.252	0.025	0.052	0.633	0.576
3	37831035	rs2844399	G	A	-0.034	0.007	2.60597e-06	0.0006	22.090	0.037	0.051	0.471	0.464
3	102783730	rs13090746	G	A	-0.036	0.008	4.61604e-06	0.0005	20.995	-0.025	0.053	0.637	0.633
3	39201519	rs73071855	A	G	-0.091	0.019	2.30001e-06	0.0006	22.326	0.219	0.123	0.075	0.046
3	114558936	rs7632496	G	T	-0.048	0.009	2.44698e-07	0.0007	26.646	0.010	0.059	0.867	0.256
4	58296141	rs940580	T	G	-0.040	0.008	1.60100e-06	0.0006	23.021	0.050	0.059	0.399	0.255
4	176028670	rs6839308	A	C	0.037	0.008	1.55901e-06	0.0006	23.078	-0.020	0.052	0.705	0.420
4	46321863	rs3775282	C	T	0.048	0.010	1.15800e-06	0.0006	23.649	0.166	0.079	0.035	0.124
4	91105557	rs115068216	A	C	0.125	0.024	1.40001e-07	0.0008	27.720	-0.116	0.214	0.587	0.015
4	159168730	rs58343998	A	G	-0.059	0.012	4.41804e-07	0.0007	25.503	0.027	0.081	0.739	0.115
4	163634861	rs115267406	C	T	0.076	0.014	1.38800e-07	0.0007	27.741	0.262	0.107	0.014	0.061
5	73111953	rs11745883	G	A	0.035	0.008	3.79997e-06	0.0006	21.363	0.008	0.052	0.875	0.456
5	9178683	rs62343369	T	C	0.050	0.010	8.59706e-07	0.0007	24.216	-0.058	0.076	0.449	0.136
6	109258336	rs2768557	C	T	0.042	0.009	1.90599e-06	0.0006	22.686	-0.001	0.059	0.983	0.748
6	127744832	rs6938732	G	A	-0.035	0.007	1.12800e-06	0.0006	23.697	0.006	0.052	0.903	0.597
7	137447854	rs10156124	G	C	0.080	0.017	2.97701e-06	0.0006	21.828	0.064	0.128	0.618	0.040
7	122228806	rs6974720	C	T	-0.065	0.014	2.17300e-06	0.0006	22.439	0.011	0.078	0.887	0.127
7	24580324	rs12672013	C	T	0.065	0.013	8.34507e-07	0.0007	24.275	-0.087	0.079	0.272	0.121
7	66468046	rs74299235	T	C	0.043	0.009	2.19999e-06	0.0006	22.411	-0.030	0.063	0.631	0.207
8	9540854	rs7822700	G	C	-0.036	0.008	2.46899e-06	0.0006	22.193	-0.050	0.053	0.340	0.601
8	93367913	rs4419791	G	C	0.036	0.008	1.79999e-06	0.0006	22.801	0.026	0.052	0.620	0.470
8	141433563	rs10783165	A	C	-0.037	0.008	2.97201e-06	0.0006	21.837	0.067	0.052	0.204	0.404
9	136624112	rs13290909	C	T	0.063	0.013	1.22301e-06	0.0006	23.542	-0.035	0.077	0.650	0.130
9	76448339	rs4745262	A	G	0.044	0.009	1.97902e-06	0.0006	22.620	0.145	0.067	0.029	0.183
10	16556710	rs7909832	C	T	-0.034	0.007	2.53700e-06	0.0006	22.137	-0.044	0.053	0.406	0.387
10	91704812	rs1924706	A	G	-0.106	0.021	2.78798e-07	0.0007	26.389	-0.159	0.165	0.333	0.026
11	87803549	rs10831236	T	C	-0.088	0.019	1.98098e-06	0.0006	22.610	-0.001	0.131	0.994	0.040
11	131649446	rs1918540	A	G	0.040	0.009	3.60803e-06	0.0006	21.465	-0.118	0.067	0.078	0.814
11	81259273	rs7952149	T	C	-0.040	0.009	4.84005e-06	0.0006	20.903	-0.054	0.072	0.453	0.845
12	120707989	rs11065064	T	C	-0.054	0.011	2.87402e-06	0.0006	21.902	0.069	0.072	0.339	0.149
13	23879762	rs79887602	C	G	-0.078	0.017	3.69999e-06	0.0006	21.418	-0.208	0.154	0.175	0.030
13	53286126	rs2147676	A	G	0.035	0.007	2.56602e-06	0.0006	22.118	0.076	0.051	0.139	0.480
14	83710088	rs10873348	T	G	0.042	0.008	8.62303e-08	0.0007	28.665	0.020	0.056	0.727	0.711
14	86073892	rs2753616	A	G	-0.037	0.007	6.84400e-07	0.0007	24.661	-0.025	0.052	0.629	0.570
15	92451891	rs7181019	T	G	0.040	0.008	1.75299e-06	0.0006	22.848	-0.038	0.064	0.551	0.210
16	87744756	rs60382083	C	A	0.066	0.014	1.44401e-06	0.0007	23.223	-0.042	0.114	0.712	0.056
16	50045839	rs4638568	A	G	-0.086	0.016	4.00000e-08	0.0008	30.151	0.075	0.152	0.619	0.030
17	56266806	rs9901765	C	A	-0.059	0.013	3.16497e-06	0.0006	21.716	0.014	0.105	0.891	0.065
17	65833546	rs7208909	C	T	0.040	0.009	4.55995e-06	0.0006	21.013	-0.087	0.060	0.149	0.239
18	2666084	rs621302	C	T	-0.086	0.019	4.09996e-06	0.0006	21.215	-0.190	0.160	0.236	0.028
21	27010118	rs4817045	T	G	-0.053	0.010	3.82402e-07	0.0007	25.786	-0.130	0.075	0.083	0.862
21	25810006	rs7279333	G	C	-0.074	0.015	9.69996e-07	0.0007	23.990	-0.122	0.127	0.338	0.044
22	19909977	rs1012157	G	A	-0.045	0.009	2.32300e-07	0.0007	26.739	-0.066	0.061	0.280	0.775
22	34982457	rs5999450	T	G	-0.051	0.011	2.89101e-06	0.0006	21.884	0.087	0.094	0.350	0.920
Abbreviations: iNPH, idiopathic normal pressure hydrocephalus; SNP, single nucleotide polymorphism; chr, chromosome; pos, position; EA, effect allele; OA, other allele; se, standard error; eaf, effect allele frequency.

## Sheet: Supplementary table 8
Supplementary table 8. Detailed information of instrumental SNPs for iNPH in the analysis of AD.
chr	pos	SNP	EA	OA	beta.exposure	se.exposure	pval.exposure	R2	F_val	beta.outcome	se.outcome	pval.outcome	eaf.outcome
1	214968227	rs10494988	T	C	0.254	0.051	7.37683e-07	0.0296	24.514	0.012	0.015	0.437	0.389
1	55661683	rs2137830	A	C	0.242	0.052	3.58228e-06	0.0281	21.476	0.017	0.015	0.248	0.615
1	43272301	rs3795726	A	G	0.530	0.116	4.60670e-06	0.0183	20.994	0.042	0.060	0.488	0.023
1	11764185	rs4845876	C	A	0.263	0.057	4.84284e-06	0.0285	20.898	0.002	0.016	0.929	0.716
2	114906036	rs78147227	G	T	0.442	0.095	3.54715e-06	0.0216	21.495	-0.022	0.028	0.423	0.086
3	5486797	rs116530947	C	T	0.858	0.181	2.24176e-06	0.0149	22.376	0.070	0.111	0.526	0.014
4	174101726	rs13104723	G	A	-0.332	0.071	2.89654e-06	0.0242	21.884	0.005	0.033	0.874	0.892
5	3524358	rs180958184	C	T	0.740	0.150	8.21183e-07	0.0194	24.308	0.034	0.066	0.603	0.012
5	18073334	rs598173	A	G	-0.236	0.051	4.19759e-06	0.0271	21.172	0.020	0.016	0.213	0.535
7	2771112	rs1182207	A	G	0.264	0.051	2.40381e-07	0.0318	26.678	-0.025	0.016	0.108	0.284
7	151801593	rs4128399	C	T	0.296	0.058	2.95999e-07	0.0298	26.276	0.029	0.022	0.183	0.156
7	158775831	rs842451	T	C	0.315	0.068	3.73542e-06	0.0237	21.396	-0.004	0.020	0.826	0.160
9	110979015	rs1024771	T	C	0.280	0.060	2.68980e-06	0.0305	22.026	0.017	0.015	0.250	0.681
11	703595	rs71469814	T	C	0.315	0.068	3.77816e-06	0.0239	21.374	0.029	0.026	0.256	0.131
12	21317008	rs34249976	C	T	-0.416	0.062	1.65006e-11	0.0651	45.347	-0.013	0.016	0.427	0.245
14	45726288	rs72677159	A	C	-0.739	0.158	3.01898e-06	0.0442	21.805	-0.021	0.034	0.536	0.048
16	87196782	rs6540017	A	C	0.253	0.052	8.80116e-07	0.0316	24.174	0.021	0.015	0.172	0.635
17	50675044	rs11079922	C	T	-0.472	0.094	4.49231e-07	0.0412	25.470	0.022	0.019	0.243	0.160
21	18400140	rs11702128	G	A	0.248	0.052	2.13113e-06	0.0270	22.473	0.007	0.015	0.630	0.306
Abbreviations: iNPH, idiopathic normal pressure hydrocephalus; AD, Alzheimer's disease; SNP, single nucleotide polymorphism; chr, chromosome; pos, position; EA, effect allele; OA, other allele; se, standard error; eaf, effect allele frequency.

## Sheet: Supplementary table 9
Supplementary table 9. Detailed information of instrumental SNPs for iNPH in the analysis of ADHD.
chr	pos	SNP	EA	OA	beta.exposure	se.exposure	pval.exposure	R2	F_val	beta.outcome	se.outcome	pval.outcome	eaf.outcome
1	214968227	rs10494988	T	C	0.254	0.051	7.37683e-07	0.0296	24.514	-0.031	0.014	0.025	0.389
1	55661683	rs2137830	A	C	0.242	0.052	3.58228e-06	0.0281	21.476	-0.003	0.014	0.839	0.615
1	11764185	rs4845876	C	A	0.263	0.057	4.84284e-06	0.0285	20.898	-0.001	0.016	0.941	0.716
2	114906036	rs78147227	G	T	0.442	0.095	3.54715e-06	0.0216	21.495	0.011	0.026	0.676	0.086
5	3524358	rs180958184	C	T	0.740	0.150	8.21183e-07	0.0194	24.308	0.072	0.050	0.153	0.012
5	18073334	rs598173	A	G	-0.236	0.051	4.19759e-06	0.0271	21.172	0.014	0.016	0.373	0.535
7	2771112	rs1182207	A	G	0.264	0.051	2.40381e-07	0.0318	26.678	-0.021	0.015	0.158	0.284
7	158775831	rs842451	T	C	0.315	0.068	3.73542e-06	0.0237	21.396	-0.044	0.021	0.031	0.160
9	110979015	rs1024771	T	C	0.280	0.060	2.68980e-06	0.0305	22.026	-0.025	0.014	0.085	0.681
12	21317008	rs34249976	C	T	-0.416	0.062	1.65006e-11	0.0651	45.347	-0.017	0.015	0.246	0.245
14	45726288	rs72677159	A	C	-0.739	0.158	3.01898e-06	0.0442	21.805	-0.048	0.030	0.112	0.048
16	87196782	rs6540017	A	C	0.253	0.052	8.80116e-07	0.0316	24.174	0.012	0.014	0.397	0.635
17	50675044	rs11079922	C	T	-0.472	0.094	4.49231e-07	0.0412	25.470	0.012	0.018	0.494	0.160
21	18400140	rs11702128	G	A	0.248	0.052	2.13113e-06	0.0270	22.473	0.025	0.014	0.065	0.306
Abbreviations: iNPH, idiopathic normal pressure hydrocephalus; ADHD, attention deficit/hyperactivity disorder; SNP, single nucleotide polymorphism; chr, chromosome; pos, position; EA, effect allele; OA, other allele; se, standard error; eaf, effect allele frequency.

## Sheet: Supplementary table 10
Supplementary table 10. Detailed information of instrumental SNPs for iNPH in the analysis of ALS.
chr	pos	SNP	EA	OA	beta.exposure	se.exposure	pval.exposure	R2	F_val	beta.outcome	se.outcome	pval.outcome	eaf.outcome
1	214968227	rs10494988	T	C	0.254	0.051	7.37683e-07	0.0296	24.514	0.007	0.012	0.571	0.373
1	55661683	rs2137830	A	C	0.242	0.052	3.58228e-06	0.0281	21.476	0.008	0.012	0.492	0.656
1	43272301	rs3795726	A	G	0.530	0.116	4.60670e-06	0.0183	20.994	0.040	0.051	0.430	0.012
1	11764185	rs4845876	C	A	0.263	0.057	4.84284e-06	0.0285	20.898	0.009	0.014	0.487	0.718
2	114906036	rs78147227	G	T	0.442	0.095	3.54715e-06	0.0216	21.495	-0.010	0.021	0.640	0.081
5	3524358	rs180958184	C	T	0.740	0.150	8.21183e-07	0.0194	24.308	-0.101	0.047	0.033	0.016
5	18073334	rs598173	A	G	-0.236	0.051	4.19759e-06	0.0271	21.172	-0.005	0.012	0.683	0.501
7	2771112	rs1182207	A	G	0.264	0.051	2.40381e-07	0.0318	26.678	0.014	0.012	0.260	0.287
7	151801593	rs4128399	C	T	0.296	0.058	2.95999e-07	0.0298	26.276	-0.018	0.017	0.295	0.159
7	158775831	rs842451	T	C	0.315	0.068	3.73542e-06	0.0237	21.396	0.005	0.017	0.753	0.170
9	110979015	rs1024771	T	C	0.280	0.060	2.68980e-06	0.0305	22.026	0.008	0.012	0.507	0.675
11	703595	rs71469814	T	C	0.315	0.068	3.77816e-06	0.0239	21.374	0.007	0.020	0.709	0.120
12	21317008	rs34249976	C	T	-0.416	0.062	1.65006e-11	0.0651	45.347	-0.042	0.012	0.001	0.279
14	45726288	rs72677159	A	C	-0.739	0.158	3.01898e-06	0.0442	21.805	0.016	0.027	0.561	0.054
16	87196782	rs6540017	A	C	0.253	0.052	8.80116e-07	0.0316	24.174	0.022	0.012	0.061	0.667
17	50675044	rs11079922	C	T	-0.472	0.094	4.49231e-07	0.0412	25.470	-0.019	0.015	0.196	0.180
21	18400140	rs11702128	G	A	0.248	0.052	2.13113e-06	0.0270	22.473	-0.008	0.012	0.473	0.340
Abbreviations: iNPH, idiopathic normal pressure hydrocephalus; ALS, amyotrophic lateral sclerosis; SNP, single nucleotide polymorphism; chr, chromosome; pos, position; EA, effect allele; OA, other allele; se, standard error; eaf, effect allele frequency.

[truncated: 14 more sheets: Supplementary table 11, Supplementary table 12, Supplementary table 13, Supplementary table 14, Supplementary table 15, Supplementary table 16, Supplementary table 17, Supplementary table 18, Supplementary table 19, Supplementary table 20, Supplementary table 21, Supplementary table 22, Supplementary table 23, Supplementary table 24]
